# Supplementary material for: High Recovery from Either Waterlogging or Drought Overrides Any Beneficial Acclimation of Chloris gayana Facing a Subsequent Round of Stress
Source: Plants (Basel). 2022 Oct 13;11(20):2699. doi: 10.3390/plants11202699 (PMC9610420; doi:10.3390/plants11202699)
Supplement: Supplementary file 1 [file plants-11-02699-s001.zip]

Archive with 1 entries (1 files):
- plants-1892561-supplementary.pdf
